# Supplementary material for: Structure-guided insights into heterocyclic ring-cleavage catalysis of the non-heme Fe (II) dioxygenase NicX
Source: Nat Commun. 2021 Feb 26;12:1301. doi: 10.1038/s41467-021-21567-9 (PMC7910607; doi:10.1038/s41467-021-21567-9)
Supplement: Supplementary file 6 — Source Data [file 41467_2021_21567_MOESM6_ESM.zip]

Archive with 11 entries (9 files):
- Source data/
- Source data/Source data 1-D_1300017919_val-report-full_P1-7CN3.pdf
- Source data/Source data 2-D_1300017955_val-report-full_P1-7CNT.pdf
- Source data/Source data 3-D_1300018285_val-report-full_P1-7CUP.pdf
- Source data/Source data 4-Raw data for enzyme activity,ICP-MS,CD.xlsx
- Source data/Source data 5-Raw Figures/
- Source data/Source data 5-Raw Figures/Figure 1.pdf
- Source data/Source data 5-Raw Figures/Figure 2-5.ppt
- Source data/Source data 5-Raw Figures/Figure 5 ChemDraw.cdx
- Source data/Source data 5-Raw Figures/Supplementary Figure 1.pdf
- Source data/Source data 5-Raw Figures/Supplementary Figure 2-5.ppt
