# Supplementary material for: Structure-guided insights into heterocyclic ring-cleavage catalysis of the non-heme Fe (II) dioxygenase NicX
Source: Nat Commun. 2021 Feb 26;12:1301. doi: 10.1038/s41467-021-21567-9 (PMC7910607; doi:10.1038/s41467-021-21567-9)
Supplement: Supplementary file 6 — Source Data [file 41467_2021_21567_MOESM6_ESM.zip › Source data/Source data 4-Raw data for enzyme activity,ICP-MS,CD.xlsx]

## Sheet: Table S1-enzyme activity
	WT (final concentration: 1 μg/ml )	320 nm				C76A (final concentration: 5 μg/ml )	320 nm				L104A (final concentration: 15 μg/ml )	320 nm
	DHP(μM)	∆A (×10-3)				DHP (μM)	∆A (×10-3)				DHP (μM)	∆A (×10-3)
	25	48.7	48	48.9		25	40.52	42.1	39.1		25	28.2	30.1	31.2
	37.5	69.8	69.7	72.2		37.5	55.4	53.4	57.5		37.5	40.3	42.3	41.1
	50	88.5	86.8	87.9		50	68.1	70.2	65.9		50	46.5	47.2	46.2
	62.5	98.4	104.4	94.2		62.5	78.77	77.01	80.5		62.5	55.4	56.7	57.9
	75	115.8	110.6	115.5		75	88.2	75.9	89.8		75	62.6	64.3	64.8
	100	126	124.4	121.8		100	102.2	101.2	105.2		100	79.9	75.4	77.2
	200	167.77	165.69	168.56		200	139	138.6	142.1		200	109.4	103.6	106.6
	500	207.16	209.54	212.32		500	171	169.1	173.5		500	134.1	130.3	125.7
	H105M (final concentration: 5 μg/ml )	320 nm				H105F (final concentration: 5 μg/ml )	320 nm				V175F (final concentration: 2 μg/ml )	320 nm
	DHP(μM)	∆A (×10-3)				DHP (μM)	∆A (×10-3)				DHP (μM)	∆A (×10-3)
	25	14.6	15.1	17.1		25	22.6	22.9	24.1		25	26.1	24.5	26.6
	37.5	20.6	23.2	22.6		37.5	32.6	34.2	33.7		37.5	32.3	33.9	32.9
	50	25.6	27.6	26.3		50	41.3	43.5	42.6		50	40.3	42.1	41.6
	75	40.2	42.1	41.6		75	56.2	54.6	55.3		62.5	46.2	44.3	45.7
	100	43.1	42.6	44.1		100	67.3	68.9	68.1		75	52.3	53.6	53.4
	200	63.2	64.2	63.7		200	95.6	97.3	95.9		100	63.2	62.1	62.9
	400	72.2	75.9	73		400	120.3	118.6	118.3		200	85.2	84.6	82.2
	800	96.2	91.3	95.2		800	140.2	138.2	141.7		500	115.4	110.4	107.1
	E177A (final concentration: 5 μg/ml )	320 nm				H189A (final concentration: 15 μg/ml )	320 nm				E308A (final concentration: 1 μg/ml )	320 nm
	DHP (μM)	∆A (×10-3)				DHP (μM)	∆A (×10-3)				DHP (μM)	∆A (×10-3)
	25	10.3	8.9	9.6		25	12.9	14.3	13.1		25	26.1	24.5	26.6
	37.5	12.6	13.5	14.1		37.5	18.2	18.3	17.6		37.5	35.6	34.3	36.2
	50	17.3	17.6	17.9		50	22.9	22.6	24.1		50	48.2	47.6	46.7
	75	22.8	22.2	24.5		75	29.6	30.8	30.9		62.5	53	54.2	52.6
	100	31.2	30.5	30.9		100	41.9	42.6	41.2		75	60	59.3	58.5
	200	41.3	43.5	42.6		200	60.2	59.1	58.9		100	73	74.5	75.6
	500	65.4	67.2	65.1		500	90.2	88.6	88.2		200	89.4	91.2	91.6
	1000	84.4	82.2	83.2		1000	101.3	103.5	98.5		500	112.6	113	114.4

## Sheet: Table S2-ICP-MS
			56Fe[ppb]
		Wild type	17354.8	17632.8
		H265A	1307.37	1353.83
		R293A	991.998	959.542
		S302A	1094.36	1150.12
		H318A	920.088	862.312
		D320A	915.3	838.201

## Sheet: Table S3 & Figure S1---CD
	NicX-WT	H265A	R293A	S302A	H318A	D320A
Wavelength	CD(mdeg)	CD(mdeg)	CD(mdeg)	CD(mdeg)	CD(mdeg)	CD(mdeg)
280	-0.438515	-0.375776	-0.329235	-0.326416	-0.29944	-0.147165
279.5	-0.326323	-0.217265	-0.262141	-0.337898	-0.0999429	-0.014694
279	-0.216707	-0.249302	-0.22862	-0.296604	-0.1532	-0.0278739
278.5	-0.133813	-0.0669766	-0.0850477	-0.218371	-0.139124	0.0407525
278	-0.283465	-0.172038	-0.206192	-0.374265	-0.168919	0.0117432
277.5	-0.207658	-0.174521	-0.102442	-0.300532	-0.0547916	-0.0492377
277	-0.185538	-0.115447	-5.32545e-05	-0.0783054	0.0618173	-0.135249
276.5	-0.120839	-0.204564	-0.144287	-0.0334429	-0.236154	-0.140364
276	-0.200669	-0.346696	-0.366949	-0.242945	-0.291821	-0.251562
275.5	-0.0447197	-0.176462	-0.235976	-0.227715	-0.235024	-0.0371564
275	-0.146585	-0.225189	-0.215909	-0.132105	-0.246828	-0.083533
274.5	-0.0101438	-0.159272	-0.119396	0.0123701	-0.156432	0.0460179
274	-0.12394	-0.196725	-0.160357	-0.162484	-0.0634742	-0.0211152
273.5	-0.150165	-0.241287	-0.107345	-0.280193	-0.121006	-0.120179
273	-0.0108209	-0.159781	-0.0893011	-0.331886	-0.0520528	-0.0485211
272.5	-0.163602	-0.303743	-0.192884	-0.280919	-0.241321	-0.089841
272	-0.356079	-0.304696	-0.374097	-0.300687	-0.293968	-0.28079
271.5	-0.249564	-0.2144	-0.34667	-0.29138	-0.120156	-0.114632
271	-0.144256	-0.275201	-0.259881	-0.245338	-0.0790666	0.0378948
270.5	-0.241959	-0.339846	-0.155315	-0.288395	-0.20777	-0.136947
270	-0.181778	-0.0886802	-0.138589	-0.165508	0.0381683	-0.00971586
269.5	-0.205473	-0.193613	-0.212622	-0.370502	-0.217199	-0.230734
269	-0.59405	-0.53899	-0.4067	-0.468152	-0.367588	-0.401751
268.5	-0.462634	-0.310476	-0.392619	-0.312101	-0.258628	-0.145367
268	-0.294763	-0.185202	-0.307818	-0.290871	-0.133648	-0.27182
267.5	-0.293844	-0.201935	-0.174779	-0.253449	-0.170632	-0.2277
267	-0.0781854	-0.218097	-0.10246	-0.050281	-0.0962882	0.0492581
266.5	-0.0672445	-0.216809	-0.189087	-0.0800198	-0.0462315	-0.0664468
266	-0.181576	-0.342405	-0.272886	-0.277922	-0.215825	-0.0725464
265.5	-0.0901891	-0.408471	-0.12777	-0.251489	-0.0970072	-0.0649613
265	-0.235055	-0.279196	-0.194027	-0.20702	-0.0366561	-0.0724102
264.5	-0.358399	-0.189248	-0.21567	-0.284742	-0.0485749	-0.0953407
264	-0.178358	-0.18669	-0.231165	-0.323173	-0.0704517	-0.0591889
263.5	-0.0363246	-0.105774	-0.0945009	-0.324117	0.0388754	-0.0433009
263	-0.234734	-0.274143	-0.0101232	-0.282385	-0.0479329	-0.1376
262.5	-0.255976	-0.180403	0.0204553	-0.140207	-0.0969207	-0.105746
262	-0.0414527	-0.0563323	-0.0391915	-0.0951566	0.0581331	-0.063754
261.5	-0.0514695	-0.0207027	-0.0708278	-0.0670363	-0.0181729	-0.0961211
261	0.03655	-0.027542	0.00234108	-0.0542436	0.0752377	0.0470347
260.5	-0.0812855	-0.0417338	-0.154577	-0.0912354	-0.0265653	0.0792011
260	-0.296511	-0.355428	-0.253004	-0.213189	-0.106198	0.052219
259.5	-0.123155	-0.160174	-0.268939	-0.213849	-0.150802	-0.030981
259	-0.164196	-0.25491	-0.29103	-0.288106	-0.315378	-0.185412
258.5	-0.225777	-0.170247	-0.103532	-0.174762	-0.130384	-0.0483493
258	-0.151222	-0.210926	-0.18512	-0.317657	-0.166731	-0.072972
257.5	-0.177526	-0.0317493	-0.0601535	-0.204495	-0.041284	-0.0957632
257	-0.227123	-0.209521	0.0159341	-0.235922	-0.220036	-0.186945
256.5	-0.0820706	-0.11037	-0.0623846	-0.238789	-0.116111	-0.0332075
256	-0.00626841	-0.00147473	0.0385671	-0.030477	0.119354	0.0323201
255.5	-0.196813	-0.178101	-0.0333908	-0.0479256	-0.00174891	-0.101696
255	-0.00864171	-0.147551	-0.138013	-0.147264	-0.0933048	-0.118428
254.5	-0.133936	-0.0651859	-0.212136	-0.284343	-0.184668	0.0188583
254	-0.495366	-0.139687	-0.192237	-0.213592	-0.29601	-0.14229
253.5	-0.181294	-0.0524499	-0.121228	-0.0761065	-0.140026	-0.00512035
253	-0.18149	-0.0660875	0.0518929	-0.0860707	-0.0613963	0.00397518
252.5	-0.319584	-0.104124	0.0368471	-0.114848	-0.0192837	-0.00182918
252	-0.202801	-0.171764	-0.122564	-0.213737	-0.200016	-0.152887
251.5	-0.270249	-0.147585	-0.0896428	-0.0628932	-0.166519	-0.102503
251	-0.151209	-0.134057	-0.0580808	-0.0469854	-0.00074209	-0.046842
250.5	-0.1574	-0.301514	-0.207625	-0.22773	0.0315176	-0.0850432
250	-0.243483	-0.283866	-0.205011	-0.166468	-0.114494	0.0491966
249.5	-0.208654	-0.201187	-0.138799	-0.105056	0.0997612	-0.121298
249	-0.251065	-0.268625	-0.096469	-0.126449	0.0715679	-0.0992526
248.5	-0.257032	-0.202365	-0.135918	-0.333655	-0.271297	-0.128228
248	-0.261497	-0.262962	-0.218242	-0.255798	-0.0960318	-0.213227
247.5	-0.19756	-0.210635	-0.219609	-0.0746117	-0.0247643	-0.316708
247	-0.177953	-0.205058	-0.175284	-0.17339	0.168244	-0.187377
246.5	-0.594853	-0.228733	-0.251862	-0.431439	-0.147812	-0.343862
246	-0.615445	-0.514043	-0.477037	-0.452887	-0.50412	-0.541552
245.5	-0.485016	-0.754089	-0.4503	-0.532626	-0.588864	-0.512823
245	-0.596821	-0.676914	-0.425721	-0.560148	-0.499547	-0.454683
244.5	-0.623824	-0.422467	-0.459894	-0.382985	-0.293993	-0.376275
244	-0.77693	-0.552447	-0.680938	-0.725826	-0.486603	-0.488468
243.5	-1.00263	-0.961221	-0.819269	-1.05253	-0.756028	-0.81473
243	-0.912709	-0.942456	-0.658844	-0.863666	-0.691921	-0.867561
242.5	-0.919154	-0.844973	-0.732387	-0.817073	-0.653597	-0.70723
242	-0.958013	-0.990958	-0.780476	-1.11102	-0.842122	-0.792183
241.5	-1.1361	-1.37877	-0.994046	-1.18282	-1.15526	-1.04119
241	-1.22706	-1.19324	-0.944455	-1.13185	-1.00252	-0.958687
240.5	-1.38541	-1.51433	-1.18931	-1.45593	-1.24804	-1.29522
240	-1.64971	-1.62473	-1.5771	-1.76747	-1.57472	-1.57302
239.5	-1.7388	-1.80687	-1.66125	-1.83635	-1.72348	-1.778
239	-1.82034	-1.79868	-1.80479	-1.88429	-1.79295	-1.74016
238.5	-1.98328	-2.00003	-2.01838	-2.06634	-2.01501	-1.93038
238	-2.14699	-2.22769	-2.28942	-2.35074	-2.30809	-2.32942
237.5	-2.42714	-2.50811	-2.47358	-2.52181	-2.54306	-2.45613
237	-2.95281	-2.89881	-2.96304	-2.95119	-2.99513	-2.99745
236.5	-3.13056	-2.99869	-3.05718	-3.01719	-3.07278	-3.10258
236	-3.17504	-3.21719	-3.19961	-3.34079	-3.13879	-3.02538
235.5	-3.47486	-3.57643	-3.51947	-3.7368	-3.44633	-3.45954
235	-3.62208	-3.63057	-3.67144	-3.63857	-3.50241	-3.63343
234.5	-4.01946	-3.91469	-3.95551	-3.84283	-3.86749	-3.88095
234	-4.20955	-4.08656	-4.30441	-4.30344	-4.13297	-4.34439
233.5	-4.58299	-4.68129	-4.77814	-4.6939	-4.51156	-4.70574
233	-4.8934	-4.9835	-5.10225	-5.09365	-4.91632	-4.60987
232.5	-5.30646	-5.2286	-5.22097	-5.30196	-5.07269	-5.20557
232	-5.75837	-5.67919	-5.65127	-5.77232	-5.5987	-5.72974
231.5	-5.85854	-5.80278	-5.86734	-5.98941	-5.8096	-5.8305
231	-5.92988	-6.07575	-6.07815	-6.03368	-5.89453	-5.83244
230.5	-6.01585	-6.29299	-6.1965	-6.26323	-6.23242	-5.99698
230	-6.57439	-6.85659	-6.56589	-6.6984	-6.52173	-6.33215
229.5	-6.83385	-7.03507	-6.86177	-6.96106	-6.74692	-6.71809
229	-7.13652	-7.2354	-7.15557	-7.15808	-7.09105	-7.05618
228.5	-7.44024	-7.56109	-7.51187	-7.4063	-7.29267	-7.56095
228	-7.49321	-7.83554	-7.75008	-7.6758	-7.60744	-7.94023
227.5	-7.8829	-8.05735	-7.97788	-8.00564	-7.85601	-8.16666
227	-8.0425	-8.20816	-8.34393	-8.28393	-7.95558	-8.40387
226.5	-8.38214	-8.73713	-8.56159	-8.41345	-8.5123	-8.72829
226	-8.64257	-9.02872	-8.81235	-8.73674	-8.69328	-8.87146
225.5	-8.73183	-8.98402	-9.01213	-8.9471	-8.89644	-9.29236
225	-9.01669	-9.11449	-9.12872	-9.14414	-9.13919	-9.32011
224.5	-9.18617	-9.47428	-9.34233	-9.33615	-9.41867	-9.45186
224	-9.38607	-9.67082	-9.64594	-9.48666	-9.57619	-9.52362
223.5	-9.61294	-9.65545	-9.87423	-9.68779	-9.74274	-9.89788
223	-9.71405	-9.80967	-9.75631	-9.7593	-9.70475	-9.90332
222.5	-10.1261	-10.1459	-10.2019	-10.382	-10.059	-10.2066
222	-10.2749	-10.4091	-10.2967	-10.4552	-10.2133	-10.4478
221.5	-10.4829	-10.7347	-10.6555	-10.4228	-10.6701	-10.6703
221	-10.6696	-10.8757	-10.9573	-10.8137	-10.8057	-11.2121
220.5	-11.0759	-11.1974	-11.1388	-10.8857	-10.9373	-11.0614
220	-11.0914	-11.3376	-11.2836	-11.0372	-11.096	-11.0278
219.5	-10.8599	-11.1187	-11.0898	-10.7115	-10.9983	-10.8829
219	-10.7983	-11.1937	-11.0596	-10.7013	-10.9783	-10.9993
218.5	-10.6037	-11.0736	-11.0989	-10.7478	-10.7006	-11.0271
218	-10.8471	-11.0392	-11.2308	-11.2448	-10.8867	-11.1322
217.5	-11.2936	-11.4995	-11.2048	-11.3719	-11.2639	-11.1352
217	-10.6741	-11.1386	-11.0174	-10.8689	-10.9425	-11.0431
216.5	-10.735	-10.9406	-10.8986	-10.8425	-10.8604	-11.1896
216	-10.9029	-11.0078	-10.9865	-11.031	-10.8914	-11.4136
215.5	-11.0478	-11.2082	-11.0398	-11.0875	-11.0065	-11.5091
215	-11.0792	-10.8972	-10.9134	-10.9305	-10.9453	-11.2876
214.5	-10.9415	-10.7993	-10.9475	-11.1397	-10.9067	-10.9434
214	-10.8979	-10.9773	-10.9701	-10.9291	-10.9412	-11.1217
213.5	-10.7253	-10.8281	-10.8588	-10.4339	-10.6751	-10.9692
213	-10.4439	-10.4423	-10.8264	-10.2655	-10.5872	-10.2717
212.5	-10.4901	-10.5988	-10.7854	-10.7932	-10.7358	-10.4711
212	-10.2489	-10.3386	-10.2989	-10.6786	-10.5154	-10.6759
211.5	-10.4647	-10.3621	-10.5056	-10.3455	-10.3882	-10.7382
211	-10.2953	-10.3884	-10.5763	-10.1933	-10.3204	-10.774
210.5	-10.2087	-10.5326	-10.4754	-10.4357	-10.1785	-10.5487
210	-9.92509	-10.4995	-10.4642	-10.0859	-9.93878	-10.2042
209.5	-9.90159	-10.2638	-10.1494	-9.94796	-9.61334	-9.94937
209	-9.74249	-9.85145	-9.72159	-9.43586	-9.6179	-9.7317
208.5	-9.8221	-9.39537	-9.56268	-9.49005	-9.47277	-9.79403
208	-9.58152	-8.76543	-9.04924	-9.60056	-9.25958	-9.51147
207.5	-8.76361	-8.95088	-8.64636	-8.82157	-8.81985	-8.88448
207	-8.19961	-8.50142	-8.31423	-7.92431	-8.21567	-8.37444
206.5	-7.46925	-7.34144	-7.44204	-7.58477	-7.3655	-7.61412
206	-6.68976	-6.67529	-7.13376	-6.83261	-6.69855	-6.80157
205.5	-5.99664	-5.95315	-6.03847	-5.88374	-5.9685	-6.21768
205	-4.96463	-5.41183	-5.12501	-5.48973	-4.78651	-5.38795
204.5	-4.22082	-4.1821	-4.02214	-4.11401	-4.19394	-3.89672
204	-3.31134	-3.16085	-3.07931	-3.14089	-3.23624	-2.92128
203.5	-3.30893	-3.00185	-2.81493	-2.34529	-2.2416	-2.27025
203	-2.03732	-1.99382	-1.65625	-1.16414	-0.938521	-1.72845
202.5	-0.445912	-0.367316	-0.85841	-0.212302	-0.671949	-0.910663
202	0.0916142	0.0785919	0.253415	0.0755221	0.0164379	0.158475
201.5	0.4122	0.283641	0.767152	1.02378	1.19129	1.44095
201	1.03291	1.44539	1.43574	1.51131	1.53077	1.60355
200.5	2.09287	2.48009	3.02116	2.23462	2.5358	2.34322
200	3.58737	3.17841	3.91344	3.78923	4.29145	3.19018
